# Supplementary material for: YouTube as a Source of Patient Information for Meningiomas: A Content Quality and Audience Engagement Analysis
Source: Healthcare (Basel). 2022 Mar 10;10(3):506. doi: 10.3390/healthcare10030506 (PMC8953264; doi:10.3390/healthcare10030506)
Supplement: Supplementary file 1 [file healthcare-10-00506-s001.zip]

Archive with 1 entries (1 files):
- healthcare-1610009-supplementary.pdf
